# Supplementary material for: Tauopathy induced by low level expression of a human brain-derived tau fragment in mice is rescued by phenylbutyrate
Source: Brain. 2016 Jun 11;139(8):2290–306. doi: 10.1093/brain/aww137 (PMC4958900; doi:10.1093/brain/aww137)
Supplement: Supplementary Data [file aww137_supplementary_data.zip]

Archive with 1 entries (1 files):
- Supplementary_file_revised.pdf
